# Supplementary material for: Piper nigrum Extract: Dietary Supplement for Reducing Mammary Tumor Incidence and Chemotherapy-Induced Toxicity
Source: Foods. 2023 May 19;12(10):2053. doi: 10.3390/foods12102053 (PMC10216990; doi:10.3390/foods12102053)
Supplement: Supplementary file 1 [file foods-12-02053-s001.zip]

Archive with 1 entries (1 files):
- foods-2377335-supplementary.pdf
